# Supplementary material for: A Pilot Study on Baseline Fungi and Moisture Indicator Fungi in Danish Homes
Source: J Fungi (Basel). 2021 Jan 20;7(2):71. doi: 10.3390/jof7020071 (PMC7909426; doi:10.3390/jof7020071)
Supplement: Supplementary file 1 [file jof-07-00071-s001.zip]

Archive with 1 entries (1 files):
- jof-1067513-supplementary.xlsx
