# Supplementary material for: A Pilot Study on Baseline Fungi and Moisture Indicator Fungi in Danish Homes
Source: J Fungi (Basel). 2021 Jan 20;7(2):71. doi: 10.3390/jof7020071 (PMC7909426; doi:10.3390/jof7020071)
Supplement: Supplementary file 1 [file jof-07-00071-s001.zip › jof-1067513-supplementary.xlsx]

## Sheet: Ark1
OTU #	ID in study	Length of OTU	% Query cover	% Identity	Gaps	Accession #	Culture Collection #	E value	ID	Notes
1	Candida parapsilosis	226	90	100	0	MH545914.1	CBS 604	3e-114	Candida parapsilosis
3	Cladosporium sphaerospermum	237	94	100	0	AY361958.1	ATCC 1128	3e-120	Cladosporium sphaerospermum	sphaerospermum complex
4	Penicillium chrysogenum	251	100	100	0	MH856357.1	CBS 306.48	4e-128	Penicillium chrysogenum
8	Alternaria sect. Alternaria	225	89	100	0	NR_135927.1	CBS 102605	1e-113	Alternaria arborescens	sec. Alternaria
9	Debaryomyces hansenii	251	100	100	0	MH545920.1	CBS 767	4e-128	Debaryomyces hansenii
11	Aspergillus sect. Versicolores	216	86	100	0	NR_135444.1	NRRL 58600	1e-108	Aspergillus jensenii	sec. Versicolores
12	Pseudopithomyces chartarum	251	100	100	0	MH860227.1	CBS 485.71	1e-126	Pithomyces chartarum
16	Botrytis cinerea	223	88	100	0	MH860054.1	CBS 179.71	4e-111	Botrytis cinerea
17	Alternaria sect. Ulocladium	251	100	100	0	MH864321.1	CBS 126989	1e-126	Alternaria alternariae	sec. Ulocladium
18	Aspergillus pseudoglaucus	219	87	100	0	MT316341.1	DTO 401-B6	6e-109	Aspergillus pseudoglaucus
20	Cladosporium allicinum	231	92	100	0	MH863126.1	CBS 121624	5e-117	Cladosporium allicinum	herbarum complex
23	Aspergillus domesticus	195	77	100	0	KY087688.1	DTO 079-F2	6e-97	Aspergillus domesticus
35	Penicillium roseopurpureum	249	99	100	0	MH865745.1	CBS 130196	1e-125	Penicillium roseopurpureum
36	Penicillium digitatum	251	100	100	0	MH862889.1	CBS 112082	1e-126	Penicillium digitatum
53	Penicillium brevicompactum	250	99	100	0	MH857204.1	CBS 287.53	4e-126	Penicillium brevicompactum
55	Cladosporium cladosporioidescomplex	232	92	100	0	MH864840.1	CBS 125995	2e-117	Cladosporium tenuissimum	cladosporioides complex
58	Penicillium glabrum	233	92	100	0	NR_163530.1	CBS 125543	4e-118	Penicillium glabrum
79	Stachybotrys chartarum	236	94	100	0	KU846710.1	CBS 136189	2e-118	Stachybotrys chartarum
214	Botryotrichum murorum	247	98	100	0	MH861724.1	CBS 178.84	2e-124	Botryotrichum murorum
273	Chaetomium globosum	251	100	100	0	MH858130.1	CBS 160.62	4e-128	Chaetomium globosum
290	Alternaria sect. Infectoriae	251	100	100	0	MH861941.1	CBS 197.86	4e-128	Alternaria ethzedia	sec. Infectoriae
311	Aspergillus penicillioidesclade	184	73	98.9	1	KY087710.1	DTO 316-B5	2e-87	Aspergillus tardicrescens	penicillioides clade
337	Aspergillus fumigatus	251	100	100	0	HQ026746.1	ATCC 1022	4e-128	Aspergillus fumigatus
500	Epicoccum nigrum	219	87	99.5	0	MH861752.1	CBS 396.84	3e-107	Epicoccum nigrum
559	Penicillium roqueforti	250	99	100	0	MH855127.1	CBS 221.30	1e-127	Penicillium roqueforti
